# Supplementary material for: TP53 mutations emerge with HDM2 inhibitor SAR405838 treatment in de-differentiated liposarcoma
Source: Nat Commun. 2016 Aug 31;7:12609. doi: 10.1038/ncomms12609 (PMC5013668; doi:10.1038/ncomms12609)
Supplement: Supplementary Data 1 — TP53 variant table with allelic fractions at all available time points. [file ncomms12609-s2.xlsx]

## Sheet: TED_12318_selected_variant_call
Supplmentary Data 1 TP53 variant table with allelic fractions at all available time points
PATIENT_ID	Collection_time (week)	CHR	START	END	ID	REF	ALT	HUGO	VAR_CLASS	Protein_Change	Ensemble_Transcript	Transcript_Exon	COSMIC_Presence	VAF
10	0	chr17	7577570	7577570	.	C	T	TP53	Missense_Mutation	p.M237I	ENST00000269305.4	7	YES	0.00327815
10	6	chr17	7577570	7577570	.	C	T	TP53	Missense_Mutation	p.M237I	ENST00000269305.4	7	YES	0.000104428
10	12	chr17	7577570	7577570	.	C	T	TP53	Missense_Mutation	p.M237I	ENST00000269305.4	7	YES	0.00329782
10	18	chr17	7577570	7577570	.	C	T	TP53	Missense_Mutation	p.M237I	ENST00000269305.4	7	YES	0.000267773
10	24	chr17	7577570	7577570	.	C	T	TP53	Missense_Mutation	p.M237I	ENST00000269305.4	7	YES	0.0386622
10	30	chr17	7577570	7577570	.	C	T	TP53	Missense_Mutation	p.M237I	ENST00000269305.4	7	YES	0.000237473
10	36	chr17	7577570	7577570	.	C	T	TP53	Missense_Mutation	p.M237I	ENST00000269305.4	7	YES	0.00176956
10	0	chr17	7578271	7578271	.	T	C	TP53	Missense_Mutation	p.H193R	ENST00000269305.4	6	YES	0.000307446
10	6	chr17	7578271	7578271	.	T	C	TP53	Missense_Mutation	p.H193R	ENST00000269305.4	6	YES	0.000135062
10	12	chr17	7578271	7578271	.	T	C	TP53	Missense_Mutation	p.H193R	ENST00000269305.4	6	YES	0.000155666
10	18	chr17	7578271	7578271	.	T	C	TP53	Missense_Mutation	p.H193R	ENST00000269305.4	6	YES	0.000542348
10	24	chr17	7578271	7578271	.	T	C	TP53	Missense_Mutation	p.H193R	ENST00000269305.4	6	YES	0.00025444
10	30	chr17	7578271	7578271	.	T	C	TP53	Missense_Mutation	p.H193R	ENST00000269305.4	6	YES	0.0157705
10	36	chr17	7578271	7578271	.	T	C	TP53	Missense_Mutation	p.H193R	ENST00000269305.4	6	YES	0.00161486
10	0	chr17	7578280	7578280	.	G	A	TP53	Missense_Mutation	p.P190L	ENST00000269305.4	6	YES	0.000132776
10	6	chr17	7578280	7578280	.	G	A	TP53	Missense_Mutation	p.P190L	ENST00000269305.4	6	YES	0.000147842
10	12	chr17	7578280	7578280	.	G	A	TP53	Missense_Mutation	p.P190L	ENST00000269305.4	6	YES	0.000239846
10	18	chr17	7578280	7578280	.	G	A	TP53	Missense_Mutation	p.P190L	ENST00000269305.4	6	YES	0.00563777
10	24	chr17	7578280	7578280	.	G	A	TP53	Missense_Mutation	p.P190L	ENST00000269305.4	6	YES	0.0143275
10	30	chr17	7578280	7578280	.	G	A	TP53	Missense_Mutation	p.P190L	ENST00000269305.4	6	YES	0.00411855
10	36	chr17	7578280	7578280	.	G	A	TP53	Missense_Mutation	p.P190L	ENST00000269305.4	6	YES	0.00664207
10	0	chr17	7578503	7578503	.	C	T	TP53	Missense_Mutation	p.V143M	ENST00000269305.4	5	YES	0.000498911
10	6	chr17	7578503	7578503	.	C	T	TP53	Missense_Mutation	p.V143M	ENST00000269305.4	5	YES	0.00225341
10	12	chr17	7578503	7578503	.	C	T	TP53	Missense_Mutation	p.V143M	ENST00000269305.4	5	YES	0.00332858
10	18	chr17	7578503	7578503	.	C	T	TP53	Missense_Mutation	p.V143M	ENST00000269305.4	5	YES	0.0213155
10	24	chr17	7578503	7578503	.	C	T	TP53	Missense_Mutation	p.V143M	ENST00000269305.4	5	YES	0.0248318
10	30	chr17	7578503	7578503	.	C	T	TP53	Missense_Mutation	p.V143M	ENST00000269305.4	5	YES	0.0237157
10	36	chr17	7578503	7578503	.	C	T	TP53	Missense_Mutation	p.V143M	ENST00000269305.4	5	YES	0.0220915
12	6	chr17	7577532	7577532	.	G	A	TP53	Missense_Mutation	p.P250L	ENST00000269305.4	7	YES	0
12	12	chr17	7577532	7577532	.	G	A	TP53	Missense_Mutation	p.P250L	ENST00000269305.4	7	YES	0.000547465
12	18	chr17	7577532	7577532	.	G	A	TP53	Missense_Mutation	p.P250L	ENST00000269305.4	7	YES	0.000270599
12	24	chr17	7577532	7577532	.	G	A	TP53	Missense_Mutation	p.P250L	ENST00000269305.4	7	YES	0.00855955
12	30	chr17	7577532	7577532	.	G	A	TP53	Missense_Mutation	p.P250L	ENST00000269305.4	7	YES	0.0106771
12	36	chr17	7577532	7577532	.	G	A	TP53	Missense_Mutation	p.P250L	ENST00000269305.4	7	YES	0.00090212
12	6	chr17	7577550	7577550	.	C	T	TP53	Missense_Mutation	p.G244D	ENST00000269305.4	7	YES	0.00305344
12	12	chr17	7577550	7577550	.	C	T	TP53	Missense_Mutation	p.G244D	ENST00000269305.4	7	YES	0.000212269
12	18	chr17	7577550	7577550	.	C	T	TP53	Missense_Mutation	p.G244D	ENST00000269305.4	7	YES	0.00487998
12	24	chr17	7577550	7577550	.	C	T	TP53	Missense_Mutation	p.G244D	ENST00000269305.4	7	YES	0.00847597
12	30	chr17	7577550	7577550	.	C	T	TP53	Missense_Mutation	p.G244D	ENST00000269305.4	7	YES	0.000267702
12	36	chr17	7577550	7577550	.	C	T	TP53	Missense_Mutation	p.G244D	ENST00000269305.4	7	YES	0.0145413
12	6	chr17	7577551	7577551	.	C	T	TP53	Missense_Mutation	p.G244S	ENST00000269305.4	7	YES	0.000320993
12	12	chr17	7577551	7577551	.	C	T	TP53	Missense_Mutation	p.G244S	ENST00000269305.4	7	YES	0.000307566
12	18	chr17	7577551	7577551	.	C	T	TP53	Missense_Mutation	p.G244S	ENST00000269305.4	7	YES	0.0116813
12	24	chr17	7577551	7577551	.	C	T	TP53	Missense_Mutation	p.G244S	ENST00000269305.4	7	YES	0.0128142
12	30	chr17	7577551	7577551	.	C	T	TP53	Missense_Mutation	p.G244S	ENST00000269305.4	7	YES	0.0121984
12	36	chr17	7577551	7577551	.	C	T	TP53	Missense_Mutation	p.G244S	ENST00000269305.4	7	YES	0.00195856
12	6	chr17	7578190	7578190	.	T	C	TP53	Missense_Mutation	p.Y220C	ENST00000269305.4	6	YES	0.000247433
12	12	chr17	7578190	7578190	.	T	C	TP53	Missense_Mutation	p.Y220C	ENST00000269305.4	6	YES	0.00352669
12	18	chr17	7578190	7578190	.	T	C	TP53	Missense_Mutation	p.Y220C	ENST00000269305.4	6	YES	0.0114316
12	24	chr17	7578190	7578190	.	T	C	TP53	Missense_Mutation	p.Y220C	ENST00000269305.4	6	YES	0.0215371
12	30	chr17	7578190	7578190	.	T	C	TP53	Missense_Mutation	p.Y220C	ENST00000269305.4	6	YES	0.0330508
12	36	chr17	7578190	7578190	.	T	C	TP53	Missense_Mutation	p.Y220C	ENST00000269305.4	6	YES	0.0206399
12	6	chr17	7578191	7578191	.	A	G	TP53	Missense_Mutation	p.Y220H	ENST00000269305.4	6	YES	0.00208974
12	12	chr17	7578191	7578191	.	A	G	TP53	Missense_Mutation	p.Y220H	ENST00000269305.4	6	YES	0.00291581
12	18	chr17	7578191	7578191	.	A	G	TP53	Missense_Mutation	p.Y220H	ENST00000269305.4	6	YES	0.00678101
12	24	chr17	7578191	7578191	.	A	G	TP53	Missense_Mutation	p.Y220H	ENST00000269305.4	6	YES	0.015397
12	30	chr17	7578191	7578191	.	A	G	TP53	Missense_Mutation	p.Y220H	ENST00000269305.4	6	YES	0.0166294
12	36	chr17	7578191	7578191	.	A	G	TP53	Missense_Mutation	p.Y220H	ENST00000269305.4	6	YES	0.0195451
12	6	chr17	7578415	7578415	.	A	T	TP53	Missense_Mutation	p.V172D	ENST00000269305.4	5	YES	0.00275724
12	12	chr17	7578415	7578415	.	A	T	TP53	Missense_Mutation	p.V172D	ENST00000269305.4	5	YES	0.00235422
12	18	chr17	7578415	7578415	.	A	T	TP53	Missense_Mutation	p.V172D	ENST00000269305.4	5	YES	0.0323312
12	24	chr17	7578415	7578415	.	A	T	TP53	Missense_Mutation	p.V172D	ENST00000269305.4	5	YES	0.0601842
12	30	chr17	7578415	7578415	.	A	T	TP53	Missense_Mutation	p.V172D	ENST00000269305.4	5	YES	0.0566038
12	36	chr17	7578415	7578415	.	A	T	TP53	Missense_Mutation	p.V172D	ENST00000269305.4	5	YES	0.0692308
12	6	chr17	7578442	7578442	.	T	C	TP53	Missense_Mutation	p.Y163C	ENST00000269305.4	5	YES	0.000396129
12	12	chr17	7578442	7578442	.	T	C	TP53	Missense_Mutation	p.Y163C	ENST00000269305.4	5	YES	0.000644884
12	18	chr17	7578442	7578442	.	T	C	TP53	Missense_Mutation	p.Y163C	ENST00000269305.4	5	YES	0.00169677
12	24	chr17	7578442	7578442	.	T	C	TP53	Missense_Mutation	p.Y163C	ENST00000269305.4	5	YES	0.00155819
12	30	chr17	7578442	7578442	.	T	C	TP53	Missense_Mutation	p.Y163C	ENST00000269305.4	5	YES	0.0100154
12	36	chr17	7578442	7578442	.	T	C	TP53	Missense_Mutation	p.Y163C	ENST00000269305.4	5	YES	0.0150312
12	6	chr17	7578554	7578554	.	A	T	TP53	Missense_Mutation	p.Y126N	ENST00000269305.4	5	YES	0.000403747
12	12	chr17	7578554	7578554	.	A	T	TP53	Missense_Mutation	p.Y126N	ENST00000269305.4	5	YES	0.000221992
12	18	chr17	7578554	7578554	.	A	T	TP53	Missense_Mutation	p.Y126N	ENST00000269305.4	5	YES	0.00322394
12	24	chr17	7578554	7578554	.	A	T	TP53	Missense_Mutation	p.Y126N	ENST00000269305.4	5	YES	0.00514421
12	30	chr17	7578554	7578554	.	A	T	TP53	Missense_Mutation	p.Y126N	ENST00000269305.4	5	YES	0.00446387
12	36	chr17	7578554	7578554	.	A	T	TP53	Missense_Mutation	p.Y126N	ENST00000269305.4	5	YES	0.0116901
14	0	chr17	7578393	7578393	.	A	T	TP53	Missense_Mutation	p.H179Q	ENST00000269305.4	5	YES	0
14	6	chr17	7578393	7578393	.	A	T	TP53	Missense_Mutation	p.H179Q	ENST00000269305.4	5	YES	0.00132261
14	12	chr17	7578393	7578393	.	A	T	TP53	Missense_Mutation	p.H179Q	ENST00000269305.4	5	YES	0.0129957
15	0	chr17	7578191	7578191	.	A	G	TP53	Missense_Mutation	p.Y220H	ENST00000269305.4	6	YES	0
15	6	chr17	7578191	7578191	.	A	G	TP53	Missense_Mutation	p.Y220H	ENST00000269305.4	6	YES	0.003847
15	12	chr17	7578191	7578191	.	A	G	TP53	Missense_Mutation	p.Y220H	ENST00000269305.4	6	YES	0.0187307
15	14	chr17	7578191	7578191	.	A	G	TP53	Missense_Mutation	p.Y220H	ENST00000269305.4	6	YES	0.0357482
16	0	chr17	7578526	7578526	.	C	T	TP53	Missense_Mutation	p.C135Y	ENST00000269305.4	5	YES	0.00388043
16	6	chr17	7578526	7578526	.	C	T	TP53	Missense_Mutation	p.C135Y	ENST00000269305.4	5	YES	0.0224638
